# Supplementary material for: Stearidonic acid improves eicosapentaenoic acid status: studies in humans and cultured hepatocytes
Source: Front Nutr. 2024 Apr 4;11:1359958. doi: 10.3389/fnut.2024.1359958 (PMC11225816; doi:10.3389/fnut.2024.1359958)
Supplement: Supplementary file 1 [file Table_1.XLSX]

## Sheet: Tabelle1
Representative fatty acid composition of ahiflower oil (supplied by Nature Crops)
	% of total fatty acids
Palmitic acid (16:0)	5.1
Palmitoleic acid (C16:1)	0
Stearic acod (C18:0)	1.76
Oleic acid (C18:1n9)	9.87
Linoleic acid (C18:2n6)	11.67
γ- Linolenic acid (C18:3n6)	5.64
α-Linolenic acid (C18:3n3)	44.13
Stearidonic acid (C18:4n3)	20.87
