# Supplementary material for: Stearidonic acid improves eicosapentaenoic acid status: studies in humans and cultured hepatocytes
Source: Front Nutr. 2024 Apr 4;11:1359958. doi: 10.3389/fnut.2024.1359958 (PMC11225816; doi:10.3389/fnut.2024.1359958)
Supplement: Supplementary file 2 [file Table_2.XLSX]

## Sheet: Tabelle
	Ahiflower oil						Taurine						Ahiflower oil + Taurine
	T0			T20			T0			T20			T0			T20
Subjects	∑%n6 PUFA	∑%n3 PUFA	n6/n3 index	∑%n6 PUFA	∑%n3 PUFA	n6/n3 index	∑%n6 PUFA	∑%n3 PUFA	n6/n3 index	∑%n6 PUFA	∑%n3 PUFA	n6/n3 index	∑%n6 PUFA	∑%n3 PUFA	n6/n3 index	∑%n6 PUFA	∑%n3 PUFA	n6/n3 index
1	67.1025	2.43503	27.5572	67.8039	4.36529	15.5325	44.1142	7.0527	6.25494	42.7667	6.00309	7.12412	64.2875	1.71516	37.4819	58.3647	8.19518	7.12183
2	73.7436	1.05843	69.6725	60.771	2.9397	20.6725	51.89	7.22953	7.1775	57.0668	5.19069	10.9941	69.4011	1.13383	61.2095	50.8359	6.44541	7.88715
3	43.147	5.95795	7.24191	67.03	4.48043	14.9606	59.6167	2.58327	23.078	53.7423	5.53766	9.70488	67.5636	1.03955	64.9933	63.7799	1.55675	40.9699
4	55.2608	6.70474	8.24205	75.1383	3.13245	23.987	52.1819	7.38688	7.06413	50.8101	6.54558	7.76251	72.6584	1.19029	61.0426	70.4092	3.00138	23.459
5	47.3066	7.41819	6.37711	45.3413	9.35751	4.84544	69.6985	1.46121	47.6991	69.3529	1.40891	49.2245	52.3242	0.807975	64.7597	50.9577	9.66824	5.27063
6	63.2316	1.34393	47.0497	67.8268	2.3755	28.5527	46.5773	8.10106	5.74953	43.7625	10.0555	4.35209	48.26	1.47378	32.7458	41.8792	8.42116	4.9731
7	62.6576	1.07823	58.1113	43.7373	8.24354	5.30564	62.5395	1.4728	42.4628	58.6038	1.12438	52.1209	41.7914	11.2415	3.7176	47.4548	9.67007	4.90739
8	78.9814	1.59093	49.6448	65.4067	3.76153	17.3883	46.534	16.4812	2.82346	15.2242	30.4587	0.499833	71.7239	1.42684	50.2675	75.1752	3.52179	21.3457
9	56.1732	2.38058	23.5964	68.4036	3.19993	21.3766	72.7241	1.3013	55.8859	63.0711	1.26844	49.7233	51.6483	5.66086	9.12375	67.7409	3.872	17.4951
10	63.9621	1.95086	32.7866	65.8243	4.97593	13.2285	38.8471	8.70231	4.464	61.0596	3.17727	19.2176	46.5937	8.8648	5.25603	43.1235	10.6936	4.03266
11	25.433	10.6357	2.3913	63.1254	3.49281	18.073	48.0278	11.3846	4.21864	43.2796	9.14614	4.73201	40.6294	6.86951	5.91446	63.7003	4.8892	13.0288
12	47.6192	5.21825	9.12552	65.8608	2.79233	23.5863	54.3437	7.80907	6.95905	50.4637	6.94342	7.26784	43.2201	6.15121	7.02627	45.5558	8.81864	5.16586
13	63.9807	1.29597	49.3688	45.4209	7.58134	5.99114	55.6154	5.97519	9.30771	64.3527	1.61444	39.8606	54.4674	5.95476	9.14687	71.9182	2.78306	25.8414
14	70.2166	1.0219	68.7118	71.2259	2.80457	25.3964	52.7566	7.59487	6.94635	52.4792	7.95483	6.59715	48.8131	7.26223	6.7215	66.4586	2.95132	22.5183
15	46.7009	7.93302	5.8869	64.5507	4.04226	15.969	49.8893	1.73096	28.8217	45.5784	7.128	6.39428	67.0595	1.74592	38.4094	67.3734	3.46986	19.4168
16	43.0778	10.1933	4.22609	50.9992	12.3352	4.13445	74.5474	0.486951	153.09	69.3145	1.91465	36.2021	50.2391	8.35751	6.01125	47.4872	10.3583	4.58446
17	45.5762	5.84807	7.79337	44.1602	8.08933	5.45906	68.1536	1.3515	50.428	68.0624	0.92801	73.3423	69.9239	1.18294	59.1104	63.6023	3.39559	18.7309
18	72.8983	0.640691	113.781	66.612	4.53708	14.6817	70.2813	1.60063	43.9085	63.3924	1.25933	50.3383	48.3921	9.79868	4.93864	41.2068	11.888	3.46625
19	42.7237	7.77313	5.49632	43.5057	10.3124	4.21876	46.0299	7.80785	5.89534	63.4931	2.27628	27.8933	48.4546	5.10773	9.48652	46.7064	7.52613	6.20591
20	59.034	1.89734	31.1141	61.6285	3.86341	15.9519	62.1915	1.49135	41.7014	61.8662	1.85471	33.3562	44.6727	9.84264	4.5387	57.4653	6.18544	9.29041
21	66.229	1.463	45.2694	69.886	2.59502	26.9308	47.1584	6.52955	7.2223	46.3871	8.57363	5.41044	58.1646	1.39836	41.5949	39.0095	8.75393	4.45623
22	43.1634	9.68388	4.45724	39.272	12.3235	3.18677	53.4851	7.15244	7.47788	50.4308	8.00511	6.29982	49.5849	6.63566	7.47249	48.661	7.29271	6.67255
23	60.6114	5.81735	10.4191	47.3238	7.97941	5.93074	59.0316	2.29346	25.7391	40.9353	7.12414	5.74601	59.6994	1.58404	37.688	60.8884	3.80148	16.017
24	48.4637	6.49463	7.46212	48.3115	9.14015	5.28564	71.7618	1.59397	45.0209	70.5299	2.10907	33.4412	64.3282	3.20631	20.063	62.9378	4.40848	14.2765
25							49.9114	1.37356	36.3371	49.0612	5.67612	8.64343	63.0758	0.998414	63.176	71.0699	2.67919	26.5266
26	68.4735	1.02849	66.5769	47.5502	7.52712	6.31718	69.2274	1.1742	58.957	66.3202	1.13887	58.2332	50.885	6.55792	7.75932	45.535	11.0332	4.12709
27	8.74061	14.0601	0.621661	48.2226	9.14484	5.2732	54.7596	3.00084	18.2481	42.9706	6.47429	6.63711	57.4469	2.23277	25.729	56.1526	4.86278	11.5474
28	49.0812	5.44489	9.01417	46.9557	10.6168	4.42277	25.4295	1.49311	17.0313	62.402	1.44102	43.3041	61.748	1.20084	51.4205	65.0077	2.81837	23.0657
29	47.5261	6.70856	7.0844	69.0826	1.63013	42.3785	71.1793	1.1244	63.3043	66.3353	1.12873	58.7697	55.0705	7.75743	7.09907	47.2927	11.5515	4.09406
Mean	54.3256	4.82418	27.8243	57.892	5.98713	14.2513	56.1553	4.64624	28.7336	54.935	5.29176	24.9377	55.9354	4.42757	27.7208	56.4741	6.36251	12.9826
