# Supplementary material for: Stearidonic acid improves eicosapentaenoic acid status: studies in humans and cultured hepatocytes
Source: Front Nutr. 2024 Apr 4;11:1359958. doi: 10.3389/fnut.2024.1359958 (PMC11225816; doi:10.3389/fnut.2024.1359958)
Supplement: Supplementary file 3 [file Table_3.XLSX]

## Sheet: OL 95 % CI
	Free oxylipins in HepG2 cells (nmol/g protein) after 24 h treatment with….
	EtOH		ALA		SDA		EPA		DHA
	Mean	95 % CI	Mean	95 % CI	Mean	95 % CI	Mean	95 % CI	Mean	95 % CI
Linoleic acid (18:2 n6)
9-HODE	0.94	0.41 - 1.45	1.42	0.79 - 2.05	1.415	0.99 - 1.84	2.175	0.83 - 3.52	1.4975	1.07 - 1.93
10-HODE	0.08	0.003 - 0.16	0.0875	0.07 - 0.11	0.17	0.08 - 0.26	0.1275	0.03 - 0.25	0.09	0.05 - 0.14
12-HODE	0.05	0.01 - 0.10	0.065	0.04 - 0.09	0.0925	0.04 - 0.15	0.0875	0.02 - 0.15	0.055	0.03 - 0.08
13-HODE	1.58	0.79 - 2.37	2.6175	1.68 - 3.55	2.7525	1.85 - 3.66	3.6625	1.45 - 5.88	2.4075	1.76 - 3.06
9(10)-EpOME	0.3	0.00 - 0.60	0.3075	0.02 - 0.41	0.3725	0.18 - 0.57	0.445	0.00 - 0.92	0.2975	0.18 - 0.42
12(13)-EpOME	0.3775	0.06 - 0.69	0.33	0.23 - 0.43	0.375	0.26 - 0.50	0.435	0.00 - 0.94	0.3025	0.23 - 0.37
9,10-DiHOME	0.2225	0.04 - 0.41	0.2275	0.15 - 0.30	6.4775	0.00 - 13.2	0.3325	0.02 - 0.65	0.2425	0.15 - 0.34
12,13-DiHOME	0.125	0.00 - 0.27	0.1225	0.07 - 0.17	0.5725	0.22 - 0.93	0.17	0.00 - 0.36	0.125	0.08 - 0.17
alpha-Linolenic Acid (18:3 n3)
9-HOTrE	0.0475	0.00 - 0.11	12.89	5.13 - 20.7	0.215	0.12 - 0.31	0.2525	0.13 - 0.38	0.1925	0.07 - 0.32
13-HOTrE	< LLOQ		9.36	5.42 - 13.3	< LLOQ		< LLOQ		< LLOQ
9(10)-EpODE	< LLOQ		0.57	0.35 - 0.80	0.2025	0.00 - 0.45	< LLOQ		< LLOQ
12(13)-EpODE	< LLOQ		0.38	0.19 - 0.57	0.09	0.00 - 0.24	< LLOQ		< LLOQ
15(16)-EpODE	< LLOQ		3.3175	1.34 - 5.29	9.6525	0.34 - 19.0	< LLOQ		< LLOQ
9,10-DiHODE	< LLOQ		0.6775	0.33 - 1.03	8.265	0.00 - 17.3	< LLOQ		< LLOQ
12,13-DiHODE	< LLOQ		0.4225	0.20 - 0.65	0.9125	0.06 - 1.76	< LLOQ		< LLOQ
15,16-DiHODE	< LLOQ		1.895	0.95 - 2.84	6.185	3.04 - 9.33	< LLOQ		< LLOQ
Arachidonic Acid (20:4 n6)
5-HETE	0.2775	0.16 - 0.40	0.505	0.29 - 0.72	0.4675	0.36 - 0.58	0.91	0.13 - 1.70	0.61	0.56 - 0.65
8-HETE	< LLOQ		0.1475	0.02 - 0.27	0.135	0.09 - 0.18	0.2775	0.03 - 0.53	0.1725	0.04 - 0.30
9-HETE	0.055	0.00 - 0.13	0.16	0.05 - 0.27	0.1575	0.09 - 0.22	0.11	0.00 - 0.37	0.1425	0.01 - 0.27
11-HETE	0.105	0.10 - 0.11	0.205	0.15 - 0.26	0.18	0.09 - 0.27	0.3625	0.00 - 0.77	0.245	0.17 - 0.32
12-HETE	0.14	0.08 - 0.20	0.21	0.15 - 0.27	0.1775	0.10 - 0.25	0.345	0.02 - 0.67	0.25	0.18 - 0.32
15-HETE	0.5125	0.26 - 0.77	0.98	0.62 - 1.34	0.7425	0.18 - 1.30	1.55	0.00 - 3.48	0.8325	0.44 - 1.22
18-HETE	0.0625	0.01 - 0.12	0.2675	0.17 - 0.36	0.655	0.50 - 0.81	2.3725	0.55 - 4.20	8.1325	4.15 - 12.1
20-HETE	0.3825	0.00 - 1.02	0.4	0.00 - 1.08	0.31	0.00 - 0.83	0.6125	0.00 - 1.67	0.3025	0.00 - 0.82
Eicosapentaenoic Acid (20:5 n3)
5-HEPE	0.085	0.00 - 0.18	0.7375	0.18 - 1.30	1.22	0.85 - 1.60	17.2325	0.62 - 28.2	8.31	4.98 - 11.6
8-HEPE	< LLOQ		0.125	0.02 - 0.23	0.1825	0.10 -0.26	3.715	1.34 - 6.09	1.7925	0.93 - 2.65
9-HEPE	< LLOQ		0.3725	0.05 - 0.69	0.495	0.28 - 0.71	5.845	2.06 - 9.64	1.615	0.88 - 2.35
11-HEPE	< LLOQ		0.2925	0.14 - 0.45	0.375	0.29 - 0.46	3.7725	1.37 - 6.18	0.96	0.50 - 1.42
12-HEPE	0.06	0.00 - 0.14	0.57	0.20 - 0.94	0.7625	0.63 - 0.90	8.1375	2.86 - 13.4	3.2825	2.31 - 4.25
15-HEPE	< LLOQ		0.925	0.55 - 1.30	1.1175	0.92 -1.31	8.2675	3.18 - 13.4	2.1475	1.22 - 3.08
18-HEPE	0.21	0.14 - 0.28	5.535	2.55 - 8.52	7.115	6.29 - 7.94	29.5075	10.7 - 48.4	2.4525	1.48 - 3.43
11(12)-EpETE	< LLOQ		< LLOQ		0.13	0.07 - 0.19	0.75	0.32 - 1.18	< LLOQ
14(15)-EpETE	< LLOQ		< LLOQ		0.1775	0.05 - 0.30	0.9325	0.42 - 1.45	< LLOQ
17(18)-EpETE	< LLOQ		0.2875	0.00 - 0.62	0.635	0.18 -1.09	3.15	1.23 - 5.07	0.285	0.00 - 0.74
8,9-DiHETE	< LLOQ		< LLOQ		0.06	0.05 - 0.07	5.62	2.13 - 9.11	1.125	0.72 - 1.53
11,12-DiHETE	< LLOQ		0.0325	0.02 - 0.05	0.16	0.08 - 0.24	2.9125	1.25 - 4.58	0.8425	0.36 - 1.33
14,15-DiHETE	< LLOQ		0.0475	0.02 - 0.08	0.08	0.04 - 0.12	3.6025	1.87 - 5.34	2.49	0.14 - 4.84
17,18-DiHETE	< LLOQ		0.18	0.07 - 0.29	0.5025	0.08 - 0.93	9.29	4.17 - 14.4	6.425	1.53 - 11.3
Docosahexaenois Acid (22:6 n3)
4-HDHA	0.2475	0.07 - 0.42	0.72	0.64 - 0.80	0.8375	0.50 - 1.17	2.075	0.00 - 4.26	12.6175	8.98 - 16.3
7-HDHA	< LLOQ		< LLOQ		0.055	0.00 - 0.14	0.2275	0.00 - 0.50	6.77	4.57 - 8.97
10-HDHA	0.0475	0.02 - 0.08	0.1925	0.12 - 0.27	0.2275	0.13 - 0.32	0.5875	0.00 - 1.25	21.9575	15.0 - 28.9
14-HDHA	0.07	0.00 - 0.18	0.37	0.23 - 0.52	0.335	0.17 - 0.50	0.7975	0.00 - 1.63	10.5275	7.19 - 13.9
16-HDHA	0.0475	0.02 - 0.08	0.175	0.15 - 0.20	0.1725	0.12 - 0.23	0.47	0.00 - 0.97	2.2075	1.77 - 2.64
20-HDHA	0.4	0.04 - 0.76	1.4175	1.26 - 1.58	1.3875	0.74 - 2.04	3.46	0.00 - 7.14	26.2025	18.2 - 34.02
10(11)-EpDPE	0.0125	0.00 - 0.03	0.035	0.03 - 0.04	0.06	0.05 - 0.07	0.1175	0.00 - 0.24	1.055	0.74 - 1.37
13(14)-EpDPE	0.025	0.00 - 0.05	0.045	0.00 - 0.09	0.0825	0.05 - 0.11	0.145	0.00 - 0.32	1.145	0.77 - 1.52
16(17)-EpDPE	< LLOQ		< LLOQ		0.08	0.06 - 0.10	0.1525	0.00 - 0.33	0.8725	0.55 - 1.19
19(20)-EpDPE	0.085	0.00 - 0.17	0.21	0.13 - 0.28	0.255	0.06 - 0.44	0.54	0.02 - 1.06	5.285	2.89 - 7.68
10,11-DiHDPE	< LLOQ		< LLOQ		0.025	0.00 - 0.05	0.0725	0.00 - 0.15	7.8875	4.16 - 11.6
19,20-DiHDPE	0.075	0.01 - 0.14	0.1175	0.09 - 0.15	0.0875	0.00 - 0.19	0.1825	0.00 - 0.38	11.645	5.12 - 18.2
